# Supplementary material for: Inverted Expression Profiles of Sex-Biased Genes in Response to Toxicant Perturbations and Diseases
Source: PLoS One. 2013 Feb 14;8(2):e56668. doi: 10.1371/journal.pone.0056668 (PMC3573008; doi:10.1371/journal.pone.0056668)
Supplement: Table S1 — Sex-biased expressed genes in the zebrafish liver. (XLS) [file pone.0056668.s001.xls]

## Sheet: Sheet1
Table S1. Sex-biased expressed genes in the zebrafish liver
Genbank Acc	Unigene ID	Unigene Description	Gene Symbol	Human Homologue Description	Associated Sex
AW175455	Dr.11668	Zgc:152900	DPP9	Dipeptidyl-peptidase 9	Male-Biased
BG305826	Data Not Found				Male-Biased
AW281627	Dr.80146	Wu:fe25e11		ADP-ribosylation factor-like 8B	Male-Biased
BI474371	Dr.16392	Complement component 6		Complement component 6	Male-Biased
AW117022	Dr.118227	Transcribed locus			Male-Biased
AI793738	Dr.37874	2-aminoethanethiol (cysteamine) dioxygenase a		2-aminoethanethiol (cysteamine) dioxygenase	Male-Biased
AI588238	Dr.21276	Transcribed locus			Male-Biased
BI707677	Dr.13875	Transcribed locus			Male-Biased
BI890387	Dr.82735	Mortality factor 4 like 1		Mortality factor 4 like 1	Male-Biased
AI584367	Data Not Found				Male-Biased
AW128832	Dr.79107	Cullin 3	CUL3	Cullin 3	Male-Biased
AJ299409	Dr.76315	Insulin-like growth factor binding protein 1	IGFBP1	Insulin-like growth factor binding protein 1	Male-Biased
AW420380	Dr.75329	Acyl-CoA synthetase short-chain family member 2	ACSS2	Acyl-CoA synthetase short-chain family member 2	Male-Biased
AI964231	Dr.105295	Transcribed locus, strongly similar to XP_001920500.1 PREDICTED: im:7159098 [Danio rerio]	UTP20	UTP20, small subunit (SSU) processome component, homolog (yeast)	Male-Biased
AI793590	Dr.5568	Alpha thalassemia/mental retardation syndrome X-linked, like	ATRXL	Alpha thalassemia/mental retardation syndrome X-linked (RAD54 homolog, S. ce...	Male-Biased
AW232323	Dr.80904	Transcribed locus			Male-Biased
BI865434	Dr.13499	Odd-skipped related 1 (Drosophila)	OSR1	Odd-skipped related 1 (Drosophila)	Male-Biased
AW202771	Dr.108093	Forkhead box P1a		Forkhead box P1	Male-Biased
BI885994	Dr.77831	Zgc:92615		Putative nucleic acid binding protein RY-1	Male-Biased
BM183903	Dr.80643	Proteasome (prosome, macropain) subunit, alpha type, 4	PSMA4	Proteasome (prosome, macropain) subunit, alpha type, 4	Male-Biased
BI704952	Dr.394	Transcribed locus, strongly similar to NP_001003880.1 hypothetical protein LOC445403 [Danio rerio]			Male-Biased
BM071784	Dr.14832	Transcribed locus			Male-Biased
AI544521	Data Not Found				Male-Biased
BI672245	Dr.14984	Similar to Proto-oncogene serine/threonine-protein kinase Pim-1			Male-Biased
BG305759	Data Not Found				Male-Biased
AI943103	Dr.121512	Transcribed locus, strongly similar to XP_700009.1 PREDICTED: similar to CTD (carboxy-terminal domain, RNA polymerase II, polypeptide A) small phosphatase like 2 [Danio rerio]			Male-Biased
AI878685	Dr.77800	Transcribed locus			Male-Biased
BM095809	Dr.141461	Transcribed locus			Male-Biased
AW344143	Dr.75885	Fizzy/cell division cycle 20 related 1 (Drosophila)	FZR1	Fizzy/cell division cycle 20 related 1 (Drosophila)	Male-Biased
AI497192	Dr.104262	Slow myosin heavy chain 1		Myosin, heavy chain 1, skeletal muscle, adult	Male-Biased
BM181732	Dr.77238	Macrophage erythroblast attacher	MAEA	Macrophage erythroblast attacher	Male-Biased
BI896303	Dr.77839	Zgc:86838			Male-Biased
AW059242	Dr.76881	Zgc:73351	POLE3	Polymerase (DNA directed), epsilon 3 (p17 subunit)	Male-Biased
BI705694	Dr.83210	Solute carrier family 13 (sodium/sulphate symporters), member 1	SLC13A1	Solute carrier family 13 (sodium/sulfate symporters), member 1	Male-Biased
U68234	Dr.75754	Cytochrome P450, subfamily XXVIA, polypeptide 1		Cytochrome P450, family 26, subfamily A, polypeptide 1	Male-Biased
AI884222	Dr.29297	Wu:fc75f05	MARK2	MAP/microtubule affinity-regulating kinase 2	Male-Biased
BI982278	Dr.144321	Transcribed locus, strongly similar to NP_038675.1 ribosomal protein S16 [Mus musculus]			Male-Biased
AW116192	Dr.52445	Zgc:123010		Tetratricopeptide repeat domain 31	Male-Biased
BM081160	Dr.45837	Im:7161247		Family with sequence similarity 44, member C	Male-Biased
AI641734	Dr.122425	Transcribed locus			Male-Biased
AW058992	Dr.7573	Wu:fc76b04		La ribonucleoprotein domain family, member 1	Male-Biased
BM095178	Dr.66826	Similar to Poly [ADP-ribose] polymerase-4 (PARP-4) (Vault poly(ADP-ribose) polymerase) (VPARP) (193-kDa vault protein) (PARP-related/IalphaI-related H5/proline-rich) (PH5P)		Similar to hCG1793351	Male-Biased
BI979820	Dr.133203	Transcribed locus			Male-Biased
BI879887	Dr.133054	Transcribed locus, strongly similar to XP_001919117.1 PREDICTED: similar to pellino 3 alpha [Danio rerio]	PELI3	Pellino homolog 3 (Drosophila)	Male-Biased
BI710724	Data Not Found				Male-Biased
BG306351	Data Not Found				Male-Biased
BI841768	Data Not Found				Male-Biased
AI626367	Dr.1688	Zgc:110180		Serine/threonine kinase 11	Male-Biased
AI878755	Dr.67676	Topoisomerase (DNA) I, like	TOP1L	Topoisomerase (DNA) I	Male-Biased
AW777413	Dr.81867	FIC domain containing		FIC domain containing	Male-Biased
BI673789	Dr.5620	Prefoldin 5		Prefoldin subunit 5	Male-Biased
AI588191	Data Not Found				Male-Biased
AI384833	Dr.104783	Zgc:86896	ARPC1A	Actin related protein 2/3 complex, subunit 1A, 41kDa	Male-Biased
BG728407	Dr.46194	Zgc:103534		Chromosome 12 open reading frame 41	Male-Biased
BG305790	Dr.17375	Gamma-aminobutyric acid (GABA) A receptor, alpha 6a			Male-Biased
BG985493	Dr.104501	Transcribed locus			Male-Biased
BI888567	Dr.74222	Si:ch211-81i17.1			Male-Biased
BG985453	Dr.78595	Similar to WW domain containing E3 ubiquitin protein ligase 2		WW domain containing E3 ubiquitin protein ligase 2	Male-Biased
BI842451	Dr.123195	Transcribed locus			Male-Biased
BI892118	Data Not Found				Male-Biased
BG883661	Dr.123511	Transcribed locus			Male-Biased
AW115824	Dr.120694	Solute carrier family 35, member B4		Solute carrier family 35, member B4	Male-Biased
BI888755	Dr.76184	High-mobility group box 1	HMGB1	High-mobility group box 1	Male-Biased
BI475813	Dr.122982	Transcribed locus			Male-Biased
AI584239	Dr.21169	Transcribed locus			Male-Biased
AI964308	Dr.79774	Family with sequence similarity 175, member A		Coiled-coil domain containing 98	Male-Biased
AI878772	Dr.79168	Zgc:109736	RBM26	RNA binding motif protein 26	Male-Biased
BM095301	Dr.83287	Zgc:112393		Serine/threonine kinase 16	Male-Biased
AI793490	Dr.42719	Ubiquitin specific peptidase 7 (herpes virus-associated)	USP7	Ubiquitin specific peptidase 7 (herpes virus-associated)	Male-Biased
AI793600	Dr.4217	Transcribed locus, strongly similar to NP_997913.1 ribophorin II [Danio rerio]		Ribophorin II	Male-Biased
BI841761	Dr.144745	Transcribed locus, strongly similar to XP_694866.3 PREDICTED: hypothetical protein LOC325276, partial [Danio rerio]			Male-Biased
AF112374	Data Not Found				Male-Biased
BI672473	Dr.14470	Transcribed locus			Male-Biased
AF241153	Dr.7209	Nucleoside diphosphate kinase-Z6	NDPKZ6	Non-metastatic cells 6, protein expressed in (nucleoside-diphosphate kinase)	Male-Biased
AI617075	Dr.75669	Parvalbumin 4			Male-Biased
BG985512	Dr.4423	Holocytochrome c synthase		Holocytochrome c synthase (cytochrome c heme-lyase)	Male-Biased
AW117159	Dr.80514	Transcribed locus, strongly similar to XP_001923019.1 PREDICTED: similar to microtubule associated serine/threonine kinase 3, partial [Danio rerio]		Microtubule associated serine/threonine kinase 3	Male-Biased
BI318094	Dr.106164	Transcribed locus, strongly similar to NP_957109.1 ribosomal protein S25 [Danio rerio]			Male-Biased
BI891665	Dr.76817	Matrin 3-like	MATR3L	Matrin 3	Male-Biased
BM182172	Dr.79230	Signal transducing adaptor molecule (SH3 domain and ITAM motif) 2	STAM2	Signal transducing adaptor molecule (SH3 domain and ITAM motif) 2	Male-Biased
AI588226	Dr.77740	SET domain containing 2		SET domain containing 2	Male-Biased
BG891956	Dr.133671	Similar to Baculoviral IAP repeat-containing protein 6 (Ubiquitin-conjugating BIR domain enzyme apollon)	BIRC6	Baculoviral IAP repeat-containing 6 (apollon)	Male-Biased
BI984379	Dr.3328	N-acetylglucosamine-1-phosphate transferase, gamma subunit		N-acetylglucosamine-1-phosphate transferase, gamma subunit	Male-Biased
AI964130	Dr.106137	Zgc:165551			Male-Biased
BI867099	Dr.84488	Zgc:64042	MYO1E	Myosin IE	Male-Biased
BI475104	Dr.16126	Protein phosphatase 6, catalytic subunit		Protein phosphatase 6, catalytic subunit	Male-Biased
BM185057	Dr.122495	Transcribed locus			Male-Biased
AW154091	Dr.118444	Si:ch211-69g19.2			Male-Biased
BM181776	Dr.77708	Integrator complex subunit 10		Integrator complex subunit 10	Male-Biased
AB026132	Data Not Found				Male-Biased
AI793728	Dr.78996	Zgc:55661		Ubiquitin specific peptidase 44	Male-Biased
BI672630	Dr.79532	Protein phosphatase 2, regulatory subunit B (B56) 2		Protein phosphatase 2, regulatory subunit B&apos;, epsilon isoform	Male-Biased
BI326622	Dr.85805	Transcribed locus			Male-Biased
AI545457	Dr.77406	Transcribed locus			Male-Biased
BI670912	Dr.132819	Calmodulin 1b		Calmodulin 1 (phosphorylase kinase, delta)	Male-Biased
BG727207	Dr.122717	Transcribed locus			Male-Biased
AI878494	Dr.78881	Transcribed locus			Male-Biased
BG728815	Dr.77490	Transcribed locus, strongly similar to NP_001005391.1 clathrin, heavy polypeptide a (Hc) [Danio rerio]		Clathrin, heavy chain-like 1	Male-Biased
BG728588	Data Not Found				Male-Biased
BI472743	Dr.75923	Ribosomal protein L21	RPL21	Hypothetical protein LOC100131205	Male-Biased
BF156958	Dr.75110	Si:ch211-51m24.3		Chromodomain helicase DNA binding protein 3	Male-Biased
AW076882	Dr.80222	Cancer susceptibility candidate 3		Cancer susceptibility candidate 3	Male-Biased
BI865056	Dr.45792	Wu:fj09f02	PTRH2	Peptidyl-tRNA hydrolase 2	Male-Biased
U93472	Data Not Found				Male-Biased
AW171308	Dr.122256	Transcribed locus			Male-Biased
BG308370	Dr.39606	Zgc:136891		Transcribed locus, strongly similar to NP_058878.1 H2A histone family, membe...	Male-Biased
BI878714	Dr.40181	Transcribed locus, strongly similar to XP_684050.3 PREDICTED: wu:fc17b08 [Danio rerio]		Chromosome 10 open reading frame 12	Male-Biased
BF717398	Dr.82536	Similar to Acetyl-CoA carboxylase 2 (ACC-beta)	ACACA	Acetyl-Coenzyme A carboxylase alpha	Male-Biased
BE201950	Dr.7652	Zgc:163009		ATP-binding cassette, sub-family A (ABC1), member 5	Male-Biased
BG727890	Dr.83121	Transcribed locus			Male-Biased
AF277173	Dr.78561	Makorin, ring finger protein, 1	MKRN1	Similar to Makorin-1 (RING finger protein 61)	Male-Biased
AW077844	Dr.6607	Zgc:153681	NXF1	Nuclear RNA export factor 1	Male-Biased
AW344193	Dr.81025	Forkhead box K1		Forkhead box K1	Male-Biased
AW567295	Dr.67180	Wu:fk24c07		Nardilysin (N-arginine dibasic convertase)	Male-Biased
BG305366	Dr.11058	Heat shock factor binding protein 1	HSBP1		Male-Biased
AW203141	Dr.132805	Transcribed locus			Male-Biased
BG884577	Dr.82358	Transcribed locus, weakly similar to XP_001366499.1 PREDICTED: similar to KIAA0420 isoform 2 [Monodelphis domestica]			Male-Biased
AF013752	Dr.72004	Fibulin 1	FBLN1		Male-Biased
BE200811	Dr.75288	Synovial apoptosis inhibitor 1, synoviolin		Synovial apoptosis inhibitor 1, synoviolin	Male-Biased
AW420866	Dr.104597	Transcribed locus			Male-Biased
AF285173	Dr.83044	Opioid receptor, kappa 1		Opioid receptor, kappa 1	Male-Biased
BM102116	Dr.77100	Zgc:110308		Methionine adenosyltransferase II, beta	Male-Biased
AI601829	Data Not Found				Male-Biased
AI584554	Data Not Found				Male-Biased
AI415952	Dr.2900	Intraflagellar transport 88 homolog		Intraflagellar transport 88 homolog (Chlamydomonas)	Male-Biased
BI890682	Dr.116552	Sb:cb730		BUB1 budding uninhibited by benzimidazoles 1 homolog beta (yeast)	Male-Biased
AI588438	Dr.76841	Zgc:100912	AURKB	Aurora kinase B	Male-Biased
BG304080	Dr.11546	Zgc:158761	LMAN2L	Lectin, mannose-binding 2-like	Male-Biased
U52220	Dr.134330	Melatonin receptor type 1B a		Melatonin receptor 1B	Male-Biased
AI878793	Dr.79276	Transcribed locus			Male-Biased
AW133903	Dr.77932	Si:ch211-173p18.3	ZMYM4	Zinc finger, MYM-type 4	Male-Biased
BI880784	Dr.117640	Similar to testican 3	SPOCK3	Sparc/osteonectin, cwcv and kazal-like domains proteoglycan (testican) 3	Male-Biased
AW154707	Dr.32980	Carnitine deficiency-associated gene expressed in ventricle 3			Male-Biased
AW115698	Dr.80358	Transcribed locus			Male-Biased
BI878459	Dr.115452	Chromosome 20 open reading frame 45 (H. sapiens)		Slowmo homolog 2 (Drosophila)	Male-Biased
BM102339	Dr.32749	Zgc:91847	CDC34	Cell division cycle 34 homolog (S. cerevisiae)	Male-Biased
AI641757	Dr.15418	Wu:fc23f06	HNF1B	HNF1 homeobox B	Male-Biased
BI888338	Dr.121658	Transcribed locus			Male-Biased
AI793401	Data Not Found				Male-Biased
BI710283	Dr.13584	Potassium channel modulatory factor 1	KCMF1	Potassium channel modulatory factor 1	Male-Biased
BI983434	Dr.81626	Fatty acid amide hydrolase 2b		Fatty acid amide hydrolase 2	Male-Biased
AW154483	Dr.75612	Hypoxia-inducible factor 1, alpha subunit (basic helix-loop-helix transcription factor) b		Hypoxia-inducible factor 1, alpha subunit (basic helix-loop-helix transcript...	Male-Biased
AF316598	Dr.77507	Mucosa associated lymphoid tissue lymphoma translocation gene 1	MALT1	Mucosa associated lymphoid tissue lymphoma translocation gene 1	Male-Biased
BM023680	Dr.26724	Zinc finger RNA binding protein	ZFR	Zinc finger RNA binding protein	Male-Biased
AI416338	Data Not Found				Male-Biased
AW117105	Dr.118087	Transcribed locus, strongly similar to NP_957061.1 coiled-coil-helix-coiled-coil-helix domain containing 2-like [Danio rerio]			Male-Biased
BM185237	Dr.745	Zgc:56116	PDLIM5	PDZ and LIM domain 5	Male-Biased
AA497149	Dr.75322	Zgc:73187	FLJ13611	Hypothetical protein FLJ13611	Male-Biased
BG306477	Dr.77125	Transcribed locus, strongly similar to XP_001923961.1 PREDICTED: nuclear RNA export factor 1 [Danio rerio]	NXF1	Nuclear RNA export factor 1	Male-Biased
AI396988	Dr.132277	Transcribed locus			Male-Biased
AI721532	Dr.78742	Transcribed locus			Female-biased
BM082514	Dr.84718	Family with sequence similarity 152, member Bb			Female-biased
BG306810	Dr.79210	Glycerol-3-phosphate dehydrogenase 1b	GPD1B	Glycerol-3-phosphate dehydrogenase 1-like	Female-biased
BG883995	Dr.84266	Zgc:77775	AMDHD2	Amidohydrolase domain containing 2	Female-biased
AI601451	Data Not Found				Female-biased
BI889693	Dr.4264	NADH dehydrogenase (ubiquinone) 1 beta subcomplex, 8	NDUFB8	NADH dehydrogenase (ubiquinone) 1 beta subcomplex, 8, 19kDa	Female-biased
BI473765	Dr.81541	Transcribed locus, strongly similar to XP_001335593.1 PREDICTED: wu:fj85b02 [Danio rerio]			Female-biased
AI883338	Dr.79237	Transcribed locus, strongly similar to XP_001920951.1 PREDICTED: similar to potassium channel tetramerisation domain containing 1 [Danio rerio]	KCTD1	Potassium channel tetramerisation domain containing 1	Female-biased
BI880809	Dr.101170	Transcribed locus			Female-biased
AW116066	Dr.80257	Transcribed locus			Female-biased
BM181864	Dr.79938	Transmembrane protein 195	TMEM195	Transmembrane protein 195	Female-biased
BI889820	Dr.118654	Wu:fq44d08			Female-biased
BM102825	Dr.78128	Zgc:110800	APOOL	Apolipoprotein O-like	Female-biased
AI522803	Dr.34133	Zgc:92745	ELA1	Elastase 1, pancreatic	Female-biased
BE016132	Dr.82015	Transcribed locus			Female-biased
Y14528	Dr.75785	Homeo box C11b	HOXC11B		Female-biased
BI475827	Data Not Found				Female-biased
BI704187	Data Not Found				Female-biased
BI843027	Dr.148851	Carnitine palmitoyltransferase II	CPT2		Female-biased
AF295377	Dr.75855	CD81 antigen	CD81	CD81 molecule	Female-biased
BF158397	Dr.114499	Transcribed locus, weakly similar to XP_001923400.1 PREDICTED: similar to zinc finger protein 93 homolog [Danio rerio]	ZNF239	Zinc finger protein 239	Female-biased
AW826631	Data Not Found				Female-biased
AF322071	Dr.107259	Selenoprotein P, plasma, 1a	SEPP1A	Transcribed locus, strongly similar to NP_001036078.1 selenoprotein P precur...	Female-biased
AI793527	Dr.86277	Transcribed locus, strongly similar to NP_001005992.1 transmembrane BAX inhibitor motif containing 1 [Danio rerio]			Female-biased
BI841591	Dr.84593	Transcribed locus			Female-biased
AW077091	Dr.93281	Zgc:136656	PKP3	Plakophilin 3	Female-biased
BI890505	Dr.123086	Transcribed locus, weakly similar to NP_001020352.1 hypothetical protein LOC574002 [Danio rerio]			Female-biased
BI705649	Dr.144871	Zgc:162915			Female-biased
BI867672	Dr.133388	Transcribed locus			Female-biased
BI847094	Data Not Found				Female-biased
AI958896	Dr.148558	Transcribed locus			Female-biased
BI709646	Dr.86022	Period homolog 4	PER4	Period homolog 1 (Drosophila)	Female-biased
BI885946	Dr.83830	Zgc:194528		Cytoplasmic FMR1 interacting protein 1	Female-biased
BM183672	Dr.10186	Zgc:110203	PHYH	Phytanoyl-CoA 2-hydroxylase	Female-biased
AW115630	Dr.80348	Wu:fj98c04		Ring finger protein 17	Female-biased
BE557760	Dr.82044	Zgc:92214	CYP8B1	Cytochrome P450, family 8, subfamily B, polypeptide 1	Female-biased
AI641512	Dr.22905	Transcribed locus			Female-biased
BF937252	Dr.3523	Transcribed locus, strongly similar to NP_997776.1 acyl-Coenzyme A dehydrogenase, very long chain [Danio rerio]	ACADVL	Acyl-Coenzyme A dehydrogenase, very long chain	Female-biased
AW421098	Data Not Found				Female-biased
BI672165	Data Not Found				Female-biased
AI878244	Dr.75358	Protein phosphatase 2 (formerly 2A), regulatory subunit A (PR 65), alpha isoform	PPP2R1A	Protein phosphatase 2 (formerly 2A), regulatory subunit A , alpha isoform	Female-biased
AI723122	Dr.15883	Protein phosphatase 2, regulatory subunit B (B56)	PPP2R5E1	Protein phosphatase 2, regulatory subunit B&apos;, epsilon isoform	Female-biased
BI890618	Data Not Found				Female-biased
BI708393	Dr.16560	Transcribed locus			Female-biased
BF158028	Dr.133041	Actin-related protein 10 homolog (S. cerevisiae)	ACTR10	Actin-related protein 10 homolog (S. cerevisiae)	Female-biased
BM025817	Data Not Found				Female-biased
BF718103	Dr.77441	Zgc:64148		CDGSH iron sulfur domain 2	Female-biased
Y14427	Dr.8290	Protein tyrosine phosphatase 1b	PTP1B	Protein tyrosine phosphatase, non-receptor type 1	Female-biased
BM034920	Dr.104456	Similar to LOC553454 protein		Activin A receptor, type IIB	Female-biased
AW078193	Dr.116845	Zgc:158367	ZNF395	Zinc finger protein 395	Female-biased
BI890925	Dr.133034	UDP-Gal:betaGlcNAc beta 1,4- galactosyltransferase, polypeptide 6		UDP-Gal:betaGlcNAc beta 1,4- galactosyltransferase, polypeptide 5	Female-biased
AI959517	Data Not Found				Female-biased
BI473402	Dr.118348	Zgc:103602			Female-biased
BM103081	Dr.94477	CDNA clone IMAGE:7264219			Female-biased
AW165268	Data Not Found				Female-biased
BI891859	Dr.6952	RAN binding protein 9	RANBP9	RAN binding protein 10	Female-biased
AI964372	Dr.7949	Discs, large (Drosophila) homolog 1		Discs, large homolog 1 (Drosophila)	Female-biased
AI957419	Dr.74207	Apoptosis-stimulating protein of p53	PPP1R13B	Protein phosphatase 1, regulatory (inhibitor) subunit 13B	Female-biased
BI888571	Dr.77804	Guanine nucleotide binding protein (G protein), alpha inhibiting activity polypeptide a		Guanine nucleotide binding protein (G protein), alpha inhibiting activity po...	Female-biased
AW305853	Dr.78247	FK506 binding protein 8	FKBP8	FK506 binding protein 8, 38kDa	Female-biased
AI545321	Dr.77383	Transcribed locus			Female-biased
AF064835	Dr.75112	Eukaryotic translation elongation factor 2, like	EEF2L	Eukaryotic translation elongation factor 2	Female-biased
BM072263	Dr.84675	Transcribed locus			Female-biased
BE605913	Dr.132528	Transcribed locus, strongly similar to XP_001920094.1 PREDICTED: similar to Microtubule-actin cross-linking factor 1 [Danio rerio]			Female-biased
AI722087	Dr.78824	Zgc:55856			Female-biased
AF203736	Dr.105878	Cyclin-dependent protein kinase 5		Cyclin-dependent kinase 5	Female-biased
AW171168	Dr.117217	Mahogunin, ring finger 1	MGRN1	Mahogunin, ring finger 1	Female-biased
BI981322	Dr.16746	Transcribed locus			Female-biased
AI331606	Dr.49154	Hypothetical LOC794315			Female-biased
BG799539	Dr.14391	Zgc:114199	MIER3	Mesoderm induction early response 1, family member 3	Female-biased
BI981456	Dr.85040	Transcribed locus			Female-biased
X76051	Dr.473	Similar to inhibin, beta B	INHBB	Inhibin, beta B	Female-biased
BI886318	Data Not Found				Female-biased
AW019431	Dr.79987	Similar to cell death inducing protein			Female-biased
AL590146	Data Not Found				Female-biased
AI793703	Dr.121926	Transcribed locus			Female-biased
BM185885	Dr.11471	Chromatin modifying protein 5		Chromatin modifying protein 5	Female-biased
AW280049	Dr.12056	ERGIC and golgi 2	ERGIC2	ERGIC and golgi 2	Female-biased
AW420566	Dr.7234	Transcribed locus			Female-biased
BI892411	Dr.79934	Transcribed locus, strongly similar to NP_001002649.1 ATP citrate lyase [Danio rerio]	ACLY	ATP citrate lyase	Female-biased
BM102635	Dr.10893	SAR1a gene homolog 2 (S. cerevisiae)	SARA2	SAR1 gene homolog B (S. cerevisiae)	Female-biased
BF717503	Dr.4199	Serine (or cysteine) proteinase inhibitor, clade C (antithrombin), member 1	SERPINC1	Serpin peptidase inhibitor, clade C (antithrombin), member 1	Female-biased
BI705180	Data Not Found				Female-biased
BE201627	Dr.7877	Myosin, light chain kinase	MYLK	Myosin light chain kinase	Female-biased
AI957700	Dr.120685	Twinfilin, actin-binding protein, homolog 1a		Twinfilin, actin-binding protein, homolog 1 (Drosophila)	Female-biased
BM185116	Dr.77191	Tubulin, alpha 2		Tubulin, alpha 4a	Female-biased
BI890019	Dr.2941	Brain protein 44	BRP44		Female-biased
AW116422	Dr.79176	Zgc:158426	C5orf5	Chromosome 5 open reading frame 5	Female-biased
AF430840	Dr.118179	HNF1 homeobox b	HNF1B	HNF1 homeobox B	Female-biased
BI878904	Dr.11173	Sperm associated antigen 7	SPAG7	Sperm associated antigen 7	Female-biased
AW018709	Dr.132354	Lipase, hepatic	LIPC	Lipase, hepatic	Female-biased
BI840924	Dr.75972	Transcribed locus, strongly similar to XP_001918915.1 PREDICTED: hypothetical protein [Danio rerio]			Female-biased
BM181896	Dr.33915	Transcribed locus, strongly similar to XP_001333900.2 PREDICTED: hypothetical protein [Danio rerio]			Female-biased
BE201677	Dr.82156	Zgc:158531	C3orf54	Chromosome 3 open reading frame 54	Female-biased
BI890490	Data Not Found				Female-biased
AI353708	Dr.76533	Transcribed locus			Female-biased
BE016176	Dr.76581	SEC6-like 1 (S. cerevisiae)	SEC6L1	Exocyst complex component 3	Female-biased
AW173877	Dr.3270	Actin related protein 2/3 complex, subunit 1A	ARPC1A	Actin related protein 2/3 complex, subunit 1A, 41kDa	Female-biased
AW116474	Dr.106684	Similar to cell surface flocculin			Female-biased
AB022286	Dr.81287	Kreisler (mouse) maf-related leucine zipper homolog 2.2			Female-biased
BI427769	Data Not Found				Female-biased
BM185453	Dr.85013	Zgc:92783	ITM2C	Integral membrane protein 2C	Female-biased
AI816662	Data Not Found				Female-biased
BM104350	Dr.28357	Nuclear factor of activated T-cells 5, tonicity-responsive	NFAT5	Nuclear factor of activated T-cells 5, tonicity-responsive	Female-biased
BE605389	Dr.105888	Hypothetical LOC791647	NP		Female-biased
BM184367	Dr.77851	Zgc:103629	N-PAC	Cytokine-like nuclear factor n-pac	Female-biased
AI444284	Dr.76946	Similar to acylpeptide hydrolase	APEH	N-acylaminoacyl-peptide hydrolase	Female-biased
BF717521	Dr.4851	Zgc:92040		Proline dehydrogenase (oxidase) 2	Female-biased
BM096343	Dr.114121	Transcribed locus, strongly similar to XP_684632.2 PREDICTED: vitronectin b [Danio rerio]	VTN	Vitronectin	Female-biased
BM005368	Dr.16910	Transcribed locus			Female-biased
BG303501	Dr.122602	Transcribed locus			Female-biased
AW305840	Data Not Found				Female-biased
AW826366	Data Not Found				Female-biased
AI959469	Dr.114249	Hydroxyacylglutathione hydrolase	HAGH	Hydroxyacylglutathione hydrolase	Female-biased
AI957406	Dr.27620	Transcribed locus, strongly similar to NP_001017712.1 BarH-like 1.2 [Danio rerio]			Female-biased
AI476972	Dr.4851	Zgc:92040	PRODH2	Proline dehydrogenase (oxidase) 2	Female-biased
AW078386	Dr.132714	Glucosamine (UDP-N-acetyl)-2-epimerase/N-acetylmannosamine kinase	GNE	Glucosamine (UDP-N-acetyl)-2-epimerase/N-acetylmannosamine kinase	Female-biased
AF057713	Dr.105078	Cytochrome P450, family 1, subfamily A	CYP1A	Cytochrome P450, family 1, subfamily A, polypeptide 1	Female-biased
BI325620	Dr.48763	Vacuolar protein sorting 24 homolog (S. cerevisiae)	VPS24	Vacuolar protein sorting 24 homolog (S. cerevisiae)	Female-biased
BI983747	Dr.75938	Muscle-specific beta 1 integrin binding protein 2	MIBP2		Female-biased
AI497228	Dr.39930	UDP glucuronosyltransferase 1 family member	UGT1AB	Transcribed locus, strongly similar to NP_001063.2 UDP glycosyltransferase 1...	Female-biased
BM186704	Dr.15267	Transcribed locus			Female-biased
BI887512	Dr.80145	Guanine nucleotide binding protein (G protein), alpha 13a	GNA13A	Guanine nucleotide binding protein (G protein), alpha 13	Female-biased
BI672949	Dr.78175	Zgc:73262			Female-biased
AW115580	Dr.33092	Zgc:77034		Sorting nexin 12	Female-biased
AW305841	Dr.75251	Zgc:92811	ARL6IP5	ADP-ribosylation-like factor 6 interacting protein 5	Female-biased
AW232471	Dr.6429	Transcribed locus			Female-biased
BI880524	Dr.75946	MARCKS-like 1			Female-biased
BM102612	Data Not Found				Female-biased
BE016322	Dr.78336	Protein geranylgeranyltransferase type I, beta subunit		Protein geranylgeranyltransferase type I, beta subunit	Female-biased
AW232681	Dr.80867	Zgc:91833			Female-biased
BG799195	Dr.116015	Serine (or cysteine) proteinase inhibitor, clade D (heparin cofactor), member 1	SERPIND1	Serpin peptidase inhibitor, clade D (heparin cofactor), member 1	Female-biased
AI588216	Dr.39143	Zgc:112982			Female-biased
BF718076	Dr.79943	Similar to PTIP-associated 1 protein		Chromosome 16 open reading frame 53	Female-biased
AI588320	Dr.21284	Transcribed locus			Female-biased
AI942944	Dr.79460	Zgc:101037	C6orf182	Chromosome 6 open reading frame 182	Female-biased
BI889650	Dr.132295	Selenoprotein T, 1b	SELT1B		Female-biased
AW128066	Dr.80394	Glutamate-cysteine ligase, catalytic subunit	GCLC	Glutamate-cysteine ligase, catalytic subunit	Female-biased
AI878053	Dr.76947	RAB2A, member RAS oncogene family	RAB2A	RAB2A, member RAS oncogene family	Female-biased
BI706452	Dr.79413	Junctional adhesion molecule 2		Junctional adhesion molecule 2	Female-biased
BI890100	Data Not Found				Female-biased
AA495270	Data Not Found				Female-biased
AI396988	Dr.132277	Transcribed locus			Female-biased
BM154439	Dr.148537	Similar to ATP citrate lyase			Female-biased
BI846713	Dr.79811	Pentatricopeptide repeat domain 2	PTCD2	Pentatricopeptide repeat domain 2	Female-biased
BM095746	Dr.86245	Novel protein similar to vertebrate anaphase promoting complex subunit 7 (ANAPC7)		Anaphase promoting complex subunit 7	Female-biased
AI883362	Dr.77154	SEC22 vesicle trafficking protein homolog B (S. cerevisiae), a	SEC22BA	SEC22 vesicle trafficking protein homolog B (S. cerevisiae)	Female-biased
U40995	Data Not Found				Female-biased
BG308730	Dr.122675	Transcribed locus			Female-biased
BM035348	Data Not Found				Female-biased
BF156655	Dr.84033	Transcribed locus, strongly similar to NP_955820.1 discs, large (Drosophila) homolog 1 [Danio rerio]			Female-biased
BI979640	Dr.86051	Transcribed locus			Female-biased
AW171479	Dr.37700	Zgc:153863		Transcribed locus, strongly similar to XP_001713891.1 PREDICTED: similar to ...	Female-biased
BI886229	Data Not Found				Female-biased
AJ236882	Data Not Found				Female-biased
AF392995	Dr.9976	Kruppel-like factor 2b		Kruppel-like factor 2 (lung)	Female-biased
AI477081	Dr.23702	Transcribed locus			Female-biased
BE557035	Dr.116619	Transcribed locus, weakly similar to XP_699166.3 PREDICTED: similar to integrin alpha 2 [Danio rerio]	ITGA2	Integrin, alpha 2 (CD49B, alpha 2 subunit of VLA-2 receptor)	Female-biased
BM026522	Dr.133767	Transcribed locus, strongly similar to NP_956839.1 hypothetical protein LOC393517 [Danio rerio]			Female-biased
AW280485	Dr.79305	Zgc:77228	FAM126A	Family with sequence similarity 126, member A	Female-biased
BI673846	Dr.83507	Transcribed locus, moderately similar to XP_692276.3 PREDICTED: hypothetical protein LOC503936 [Danio rerio]			Female-biased
U89710	Dr.75101	Gefiltin		Internexin neuronal intermediate filament protein, alpha	Female-biased
AW116894	Dr.33796	Leucine rich repeat containing 8 family, member A	LRRC8A	Leucine rich repeat containing 8 family, member A	Female-biased
AJ243250	Dr.21244	Uncoupling protein 2	UCP2	Uncoupling protein 2 (mitochondrial, proton carrier)	Female-biased
BI843062	Dr.117089	Similar to ATP-binding cassette, sub-family C (CFTR/MRP), member 3	ABCC3	ATP-binding cassette, sub-family C (CFTR/MRP), member 3	Female-biased
BI428482	Data Not Found				Female-biased
BE557885	Data Not Found				Female-biased
BI887523	Dr.81984	Similar to Fe65		Amyloid beta (A4) precursor protein-binding, family B, member 1 (Fe65)	Female-biased
BI888138	Data Not Found				Female-biased
BF717406	Dr.78311	Zgc:101569			Female-biased
AW116764	Dr.77581	Zgc:77542	LASP1	LIM and SH3 protein 1	Female-biased
BM005330	Dr.13934	Transcribed locus			Female-biased
BM071298	Dr.84415	Programmed cell death 6	PDCD6	Transcribed locus, strongly similar to NP_037364.1 programmed cell death 6 [...	Female-biased
AW184045	Data Not Found				Female-biased
AW116844	Dr.80453	Kelch-like 26 (Drosophila)	KLHL26	Kelch-like 26 (Drosophila)	Female-biased
AI588743	Dr.77873	Methionyl aminopeptidase 2	METAP2	Methionyl aminopeptidase 2	Female-biased
BI879418	Data Not Found				Female-biased
BI839433	Data Not Found				Female-biased
BI984424	Dr.81599	Si:dkey-98p3.7			Female-biased
BI706478	Dr.107673	Zgc:73155		Calcium/calmodulin-dependent protein kinase IG	Female-biased
BM182738	Dr.14117	CD2 antigen (cytoplasmic tail) binding protein 2	CD2BP2	Transcribed locus, strongly similar to NP_006101.1 CD2 antigen (cytoplasmic ...	Female-biased
AI397321	Data Not Found				Female-biased
BI984627	Dr.114971	Transcribed locus, strongly similar to NP_001002096.1 Yip1 domain family, member 6 [Danio rerio]	YIPF6	Yip1 domain family, member 6	Female-biased
BI325658	Dr.79484	Transcribed locus			Female-biased
AW174625	Dr.28380	Zgc:65811			Female-biased
AI477544	Dr.77041	Hydroxysteroid dehydrogenase like 2	HSDL2	Hydroxysteroid dehydrogenase like 2	Female-biased
BE558113	Dr.43867	Collagen, type VI, alpha 1	COL6A1	Collagen, type VI, alpha 1	Female-biased
BE201648	Dr.133009	Transcribed locus, strongly similar to NP_598285.1 Casitas B-lineage lymphoma b [Rattus norvegicus]	CBLB	Cas-Br-M (murine) ecotropic retroviral transforming sequence b	Female-biased
AW019487	Dr.31902	Zgc:92041	ELA1	Elastase 1, pancreatic	Female-biased
BI866262	Dr.84436	Transcribed locus			Female-biased
AW058763	Dr.75847	Transcribed locus, moderately similar to NP_443137.2 formin-like 2 [Homo sapiens]			Female-biased
BG737866	Dr.83117	Zgc:158403	C1orf34	Chromosome 1 open reading frame 34	Female-biased
AW165198	Dr.78731	Transcribed locus			Female-biased
